# Supplementary material for: A New Record of Pogonatum tahitense (Polytrichaceae) from Tibet, China: Taxonomic Description, Range Expansion, and Biogeographic History
Source: Plants (Basel). 2024 Mar 15;13(6):846. doi: 10.3390/plants13060846 (PMC10974980; doi:10.3390/plants13060846)
Supplement: Supplementary file 1 [file plants-13-00846-s001.zip]

Archive with 2 entries (2 files):
- Figure S1-S12.pdf
- Table S1.pdf
